# Supplementary material for: Intestinal bacteria modulate the foraging behavior of the oriental fruit fly Bactrocera dorsalis (Diptera: Tephritidae)
Source: PLoS One. 2019 Jan 16;14(1):e0210109. doi: 10.1371/journal.pone.0210109 (PMC6334898; doi:10.1371/journal.pone.0210109)
Supplement: S1 Table — (XLSX) [file pone.0210109.s001.xlsx]

## Sheet: Latency to Respond
Intestinal bacteria modulate the foraging behavior of the oriental fruit fly Bactrocera dorsalis (Diptera: Tephritidae)
APPENDIX
Table 1. Time spent to make the first landing decision (minutes)
		FEMALES				MALES
	Symbiotic		Aposymbiotic		Symbiotic		Aposymbiotic
Treatments	Patch 1	Patch 2	Patch 1	Patch 2	Patch 1	Patch 2	Patch 1	Patch 2
I	4	0	1	0	0	14	4	0
I	5	0	1	0	6	0	5	0
I	0	6	2	0	9	0	2	0
I	6	0	1	0	8	0	3	0
I	4	0	1	0	0	0	2	0
I	0	7	1	0	6	0	3	0
I	5	0	1	0	5	0	4	0
I	4	0	0	8	0	6	5	0
I	6	0	1	0	4	0	3	0
I	4	0	1	0	7	0	6	0
I	0	5	2	0	0	8	2	0
I	5	0	1	0	6	0	3	0
I	0	4	1	0	0	9	2	0
I	6	0	2	0	7	0	3	0
I	3	0	1	0	0	11	1	0
II	6	0	2	0	8	0	4	0
II	5	0		0	9	0	3	0
II	8	0	4	0	0	0	4	0
II	0	7	0	9	8	0	3	0
II	5	0	1	0	11	0	0	6
II	0	0	3	0	7	0	4	0
II	7	0	2	0	0	11	6	0
II	6	0	3	0	7	0	6	0
II	0	8	1	0	9	0	5	0
II	5	0	2	0	8	0	0	7
II	7	0	0	10	0	0	4	0
II	8	0	1	0	7	0	5	0
II	0	9	3	0	6	0	5	0
II	8	0	2	0	10	0	4	0
II	0	6	2	0	8	0	3	0
III	5	0	0	4	5	0	2	0
III	4	0	1	0	0	10	0	0
III	0	6	1	0	0	0	0	4
III	0	8	0	3	7	0	1	0
III	6	0	1	0	0	0	1	0
III	7	0	3	0	0	9	0	1
III	0	7	1	0	3	0	1	0
III	5	0	1	0	0	12	0	1
III	6	0	1	0	0	0	1	0
III	0	5	2	0	4	0	0	0
III	7	0	1	0	0	13	1	0
III	4	0	1	0	8	0	0	1
III	5	0	2	0	0	9	1	0
III	0	7	1	0	5	0	0	1
III	4	0	2	0	0	10	1	0
IV	5	0	1	0	0	0	4	0
IV	4	0	1	0	11	0	0	8
IV	0	7	1	0	0	15	4	0
IV	7	0	2	0	14	0	6	0
IV	0	9	1	0	8	0	0	11
IV	6	0	1	0	0	12	5	0
IV	8	0	1	0	9	0	6	0
IV	0	10	1	0	0	17	0	9
IV	5	0	2	0	12	0	3	0
IV	4	0	1	0	0	0	6	0
IV	0	7	1	0	0	18	0	7
IV	4	0	1	0	13	0	8	0
IV	0	0	1	0	0	16	7	0
IV	6	0	1	0	11	0	0	7
IV	0	8	1	0	0	14	5	0
V	3	0	2	0	4	0	1	0
V	3	0	1	0	0	12	2	0
V	4	0	1	0	5	0	0	6
V	2	0	1	0	0	0	1	0
V	4	0	1	0	4	0	1	0
V	3	0	2	0	4	0	0	5
V	0	6	1	0	0	14	1	0
V	2	0	1	0	3	0	2	0
V	0	7	2	0	3	0	0	8
V	4	0	0	10	5	0	1	0
V	3	0	1	0	0	12	2	0
V	0	6	1	0	4	0	1	0
V	3	0	2	0	0	11	0	6
V	4	0	1	0	5	0	1	0
V	5	0	1	0	3	0	1	0
VI	5	0	2	0	7	0	6	0
VI	7	0	0	8	0	13	7	0
VI	0	7	1	0	8	0	8	0
VI	6	0	3	0	0	10	0	3
VI	5	0	3	0	0	11	6	0
VI	0	8	2	0	10	0	5	0
VI	4	0	1	0	7	0	7	0
VI	6	0	0	6	0	15	6	0
VI	5	0	2	0	8	0	0	2
VI	4	0	1	0	5	0	5	0
VI	4	0	2	0	9	13	6	0
VI	5	0	2	0	7	0	4	0
VI	7	0	4	0	0	16	0	4
VI	4	0	2	0	6	0	8	0
VI	5	0	3	0	0	13	6	0

## Sheet: Responses
Intestinal bacteria modulate the foraging behavior of the oriental fruit fly Bactrocera dorsalis (Diptera: Tephritidae)
APPENDIX
Table 2. Number of flies that responded to the experimental arenas by landing on patches
1	Land
0	Not Land
		FEMALES				MALES				STATUS	RESPONSE	FREQUENCY/180		RESPONSE SUMMARY OUTPUTS
	Symbiotic		Aposymbiotic		Symbiotic		Aposymbiotic			Symbiotic	Land	169			Females			Males
Treatments	Patch 1	Patch 2	Patch 1	Patch 2	Patch 1	Patch 2	Patch 1	Patch 2		Symbiotic	Not Land	11		Treatments		Patch 1	Patch 2	Patch 1	Patch 2
I	1	0	1	0	0	1	1	0		Aposymbiotic	Land	177		I	S	11	4	9	5
I	1	0	1	0	1	0	1	0		Aposymbiotic	Not Land	3			Ap	14	1	15	0
I	0	1	1	0	1	0	1	0						II	S	10	4	12	1
I	1	0	1	0	1	0	1	0							Ap	12	2	13	2
I	1	0	1	0	0	0	1	0		TREATMENTS	RESPONSE	FREQUENCY/60		III	S	10	5	6	6
I	0	1	1	0	1	0	1	0		I	Land	59			Ap	13	2	8	5
I	1	0	1	0	1	0	1	0		I	Not Land	1		IV	S	9	5	7	6
I	1	0	0	1	0	1	1	0		II	Land	56			Ap	15	0	10	5
I	1	0	1	0	1	0	1	0		II	Not Land	4		V	S	12	3	10	4
I	1	0	1	0	1	0	1	0		III	Land	55			Ap	14	1	11	4
I	0	1	1	0	0	1	1	0		III	Not Land	5		VI	S	13	2	8	7
I	1	0	1	0	1	0	1	0		IV	Land	57			Ap	13	2	12	3
I	0	1	1	0	0	1	1	0		IV	Not Land	3
I	1	0	1	0	1	0	1	0		V	Land	59
I	1	0	1	0	0	1	1	0		V	Not Land	1
II	1	0	1	0	1	0	1	0		VI	Land	60
II	1	0	0	0	1	0	1	0		VI	Not Land	0
II	1	0	1	0	0	0	1	0
II	0	1	0	1	1	0	1	0		SEX	RESPONSE	FREQUENCY/180
II	1	0	1	0	1	0	0	1		Females	Land	177
II	0	0	1	0	1	0	1	0		Females	Not Land	3
II	1	0	1	0	0	1	1	0		Males	Land	169
II	1	0	1	0	1	0	1	0		Males	Not Land	11
II	0	1	1	0	1	0	1	0
II	1	0	1	0	1	0	0	1
II	1	0	0	1	0	0	1	0
II	1	0	1	0	1	0	1	0
II	0	1	1	0	1	0	1	0
II	1	0	1	0	1	0	1	0
II	0	1	1	0	1	0	1	0
III	1	0	0	1	1	0	1	0
III	1	0	1	0	0	1	0	0
III	0	1	1	0	0	0	0	1
III	0	1	0	1	1	0	1	0
III	1	0	1	0	0	0	1	0
III	1	0	1	0	0	1	0	1
III	0	1	1	0	1	0	1	0
III	1	0	1	0	0	1	0	1
III	1	0	1	0	0	0	1	0
III	0	1	1	0	1	0	0	0
III	1	0	1	0	0	1	1	0
III	1	0	1	0	1	0	0	1
III	1	0	1	0	0	1	1	0
III	0	1	1	0	1	0	0	1
III	1	0	1	0	0	1	1	0
IV	1	0	1	0	0	0	1	0
IV	1	0	1	0	1	0	0	1
IV	0	1	1	0	0	1	1	0
IV	1	0	1	0	1	0	1	0
IV	0	1	1	0	1	0	0	1
IV	1	0	1	0	0	1	1	0
IV	1	0	1	0	1	0	1	0
IV	0	1	1	0	0	1	0	1
IV	1	0	1	0	1	0	1	0
IV	1	0	1	0	0	0	1	0
IV	0	1	1	0	0	1	0	1
IV	1	0	1	0	1	0	1	0
IV	0	0	1	0	0	1	1	0
IV	1	0	1	0	1	0	0	1
IV	0	1	1	0	0	1	1	0
V	1	0	1	0	1	0	1	0
V	1	0	1	0	0	1	1	0
V	1	0	1	0	1	0	0	1
V	1	0	1	0	0	0	1	0
V	1	0	1	0	1	0	1	0
V	1	0	1	0	1	0	0	1
V	0	1	1	0	0	1	1	0
V	1	0	1	0	1	0	1	0
V	0	1	1	0	1	0	0	1
V	1	0	0	1	1	0	1	0
V	1	0	1	0	0	1	1	0
V	0	1	1	0	1	0	1	0
V	1	0	1	0	0	1	0	1
V	1	0	1	0	1	0	1	0
V	1	0	1	0	1	0	1	0
VI	1	0	1	0	1	0	1	0
VI	1	0	0	1	0	1	1	0
VI	0	1	1	0	1	0	1	0
VI	1	0	1	0	0	1	0	1
VI	1	0	1	0	0	1	1	0
VI	0	1	1	0	1	0	1	0
VI	1	0	1	0	1	0	1	0
VI	1	0	0	1	0	1	1	0
VI	1	0	1	0	1	0	0	1
VI	1	0	1	0	1	0	1	0
VI	1	0	1	0	0	1	1	0
VI	1	0	1	0	1	0	1	0
VI	1	0	1	0	0	1	0	1
VI	1	0	1	0	1	0	1	0
VI	1	0	1	0	0	1	1	0

## Sheet: Diet Ingestion
Intestinal bacteria modulate the foraging behavior of the oriental fruit fly Bactrocera dorsalis (Diptera: Tephritidae)
APPENDIX
Table 3. Number of food drops consumed by each landing fly
		FEMALES				MALES
	Symbiotic		Aposymbiotic		Symbiotic		Aposymbiotic
Treatments	Patch 1	Patch 2	Patch 1	Patch 2	Patch 1	Patch 2	Patch 1	Patch 2
I	3	1	4	2	1	0	2	1
I	2	0	3	1	1	1	1	2
I	1	0	5	1	1	0	2	1
I	2	1	3	2	2	0	2	1
I	2	1	3	2	2	1	2	2
I	3	0	4	1	1	0	1	1
I	2	1	3	2	2	0	2	1
I	2	0	3	1	1	1	2	1
I	1	1	2	2	1	0	1	1
I	2	1	4	2	2	1	2	1
I	3	0	4	1	2	0	1	3
I	2	0	5	1	1	1	2	1
I	1	1	3	2	1	1	2	1
I	2	0	3	1	1	1	1	1
I	2	1	3	2	2	0	2	2
II	5	0	9	5	1	0	2	1
II	6	1	8	4	1	1	2	1
II	6	2	9	3	1	1	2	0
II	5	1	9	2	0	0	1	1
II	4	1	8	3	1	1	2	1
II	5	1	7	3	2	0	1	1
II	4	2	9	3	1	1	2	2
II	5	1	8	3	1	1	1	1
II	4	1	9	4	1	1	2	0
II	5	1	8	3	1	1	1	1
II	4	1	9	5	1	1	2	2
II	6	1	8	4	1	1	1	1
II	6	1	8	3	2	0	1	1
II	4	1	9	4	2	0	2	2
III	3	2	4	1	1	0	2	1
III	2	1	3	1	1	1	1	1
III	2	1	2	1	0	0	2	2
III	3	1	4	1	1	1	1	1
III	2	1	3	1	1	1	1	1
III	3	0	3	1	1	1	1	1
III	4	0	2	0	2	0	2	2
III	2	0	2	1	1	1	1	1
III	4	0	3	1	1	1	2	1
III	3	1	4	1	1	1	1	1
III	4	1	3	0	2	0	2	1
III	3	1	4	1	1	1	1	0
III	2	2	3	0	2	0	2	1
III	3	2	4	1	1	1	2	1
IV	3	0	2	0	2	1	2	1
IV	2	1	3	1	1	1	2	1
IV	2	2	2	2	2	1	2	1
IV	3	1	1	1	1	1	1	1
IV	3	0	2	3	3	0	2	2
IV	2	1	1	1	1	1	1	1
IV	1	2	2	1	2	1	2	1
IV	2	1	3	1	1	1	1	0
IV	2	1	4	1	1	1	2	1
IV	1	0	3	3	3	1	1	1
IV	2	1	1	1	1	1	2	0
IV	4	1	3	2	2	0	1	1
IV	2	1	4	1	1	1	2	1
IV	1	0	3	2	2	1	2	0
V	3	1	3	1	2	1	1	1
V	2	1	3	1	1	1	0	0
V	3	1	3	1	1	1	1	1
V	2	1	4	0	2	0	1	1
V	2	1	3	1	1	1	1	1
V	3	1	3	1	1	0	2	0
V	2	2	2	0	2	0	2	0
V	2	1	3	1	1	1	1	1
V	3	1	2	1	3	0	2	2
V	3	1	3	1	1	1	1	1
V	2	2	2	2	2	0	2	0
V	2	1	3	1	1	1	1	1
V	3	1	2	0	2	0	2	0
V	2	1	4	1	1	0	2	2
VI	1	3	7	0	0	3	3	2
VI	2	2	6	1	1	3	5	2
VI	1	1	8	1	1	3	5	3
VI	1	2	7	1	2	4	4	1
VI	1	1	8	0	1	3	3	1
VI	2	2	7	0	1	3	3	2
VI	1	2	8	1	2	4	4	2
VI	1	3	6	1	1	3	3	1
VI	2	2	9	0	1	4	4	2
VI	1	2	6	1	1	3	3	1
VI	0	3	5	0	2	2	4	2
VI	1	1	8	0	1	3	6	1
VI	0	3	10	0	2	3	5	3
VI	1	3	9	0	1	4	4	2

## Sheet: Feeding duration
Intestinal bacteria modulate the foraging behavior of the oriental fruit fly Bactrocera dorsalis (Diptera: Tephritidae)
APPENDIX
Table 4. Number of time spent by each fly feed on a given drop.
		FEMALES				MALES
	Symbiotic		Aposymbiotic		Symbiotic		Aposymbiotic
Treatments	Patch 1	Patch 2	Patch 1	Patch 2	Patch 1	Patch 2	Patch 1	Patch 2
I	3	1	4	2	1	0	2	1
I	2	0	3	1	1	1	1	2
I	1	0	5	1	1	0	2	1
I	2	1	3	2	2	0	2	1
I	2	1	3	2	2	1	2	2
I	3	0	4	1	1	0	1	1
I	2	1	3	2	2	0	2	1
I	2	0	3	1	1	1	2	1
I	1	1	2	2	1	0	1	1
I	2	1	4	2	2	1	2	1
I	3	0	4	1	2	0	1	3
I	2	0	5	1	1	1	2	1
I	1	1	3	2	1	1	2	1
I	2	0	3	1	1	1	1	1
I	2	1	3	2	2	0	2	2
II	5	0	9	5	1	0	2	1
II	6	1	8	4	1	1	2	1
II	6	2	9	3	1	1	2	0
II	5	1	9	2	0	0	1	1
II	4	1	8	3	1	1	2	1
II	5	1	7	3	2	0	1	1
II	4	2	9	3	1	1	2	2
II	5	1	8	3	1	1	1	1
II	4	1	9	4	1	1	2	0
II	5	1	8	3	1	1	1	1
II	4	1	9	5	1	1	2	2
II	6	1	8	4	1	1	1	1
II	6	1	8	3	2	0	1	1
II	4	1	9	4	2	0	2	2
III	3	2	4	1	1	0	2	1
III	2	1	3	1	1	1	1	1
III	2	1	2	1	0	0	2	2
III	3	1	4	1	1	1	1	1
III	2	1	3	1	1	1	1	1
III	3	0	3	1	1	1	1	1
III	4	0	2	0	2	0	2	2
III	2	0	2	1	1	1	1	1
III	4	0	3	1	1	1	2	1
III	3	1	4	1	1	1	1	1
III	4	1	3	0	2	0	2	1
III	3	1	4	1	1	1	1	0
III	2	2	3	0	2	0	2	1
III	3	2	4	1	1	1	2	1
IV	3	0	2	0	2	1	2	1
IV	2	1	3	1	1	1	2	1
IV	2	2	2	2	2	1	2	1
IV	3	1	1	1	1	1	1	1
IV	3	0	2	3	3	0	2	2
IV	2	1	1	1	1	1	1	1
IV	1	2	2	1	2	1	2	1
IV	2	1	3	1	1	1	1	0
IV	2	1	4	1	1	1	2	1
IV	1	0	3	3	3	1	1	1
IV	2	1	1	1	1	1	2	0
IV	4	1	3	2	2	0	1	1
IV	2	1	4	1	1	1	2	1
IV	1	0	3	2	2	1	2	0
V	3	1	3	1	2	1	1	1
V	2	1	3	1	1	1	0	0
V	3	1	3	1	1	1	1	1
V	2	1	4	0	2	0	1	1
V	2	1	3	1	1	1	1	1
V	3	1	3	1	1	0	2	0
V	2	2	2	0	2	0	2	0
V	2	1	3	1	1	1	1	1
V	3	1	2	1	3	0	2	2
V	3	1	3	1	1	1	1	1
V	2	2	2	2	2	0	2	0
V	2	1	3	1	1	1	1	1
V	3	1	2	0	2	0	2	0
V	2	1	4	1	1	0	2	2
VI	1	3	7	0	0	3	3	2
VI	2	2	6	1	1	3	5	2
VI	1	1	8	1	1	3	5	3
VI	1	2	7	1	2	4	4	1
VI	1	1	8	0	1	3	3	1
VI	2	2	7	0	1	3	3	2
VI	1	2	8	1	2	4	4	2
VI	1	3	6	1	1	3	3	1
VI	2	2	9	0	1	4	4	2
VI	1	2	6	1	1	3	3	1
VI	0	3	5	0	2	2	4	2
VI	1	1	8	0	1	3	6	1
VI	0	3	10	0	2	3	5	3
VI	1	3	9	0	1	4	4	2

## Sheet: Switchng behavior
Intestinal bacteria modulate the foraging behavior of the oriental fruit fly Bactrocera dorsalis (Diptera: Tephritidae)
APPENDIX
Table 5. Number of flies that moved from one patch to the other.
Flies shifting from Full diet drops to NE diets							Flies shifting from NE diet drops to Full diets
	Symbiotic			Aposymbiotic				Symbiotic			Aposymbiotic
Treatments	Females	Males	Females	Males			Treatments	Females	Males	Females	Males
I	2	2	0	0			I	3	2	1	2
II	1	1	0	0			II	2	3	2	4
V	2	2	0	0			V	2	2	2	2
VI	0	2	0	0			VI	1	2	0	1
Shifting Latency (minutes)							Shifting Latency (minutes)
	Symbiotic			Aposymbiotic				Symbiotic			Aposymbiotic
Treatments	Females	Males	Females	Males			Treatments	Females	Males	Females	Males
I	29	18	0	0			I	18	12	10	6
II	26	16	0	0			II	13	15	5	8
V	25	27	0	0			V	17	10	6	2
VI	33	15	0	0			VI	15	11	2	4

## Sheet: Statistic model
Intestinal bacteria modulate the foraging behavior of the oriental fruit fly Bactrocera dorsalis (Diptera: Tephritidae)
APPENDIX
Table 6. Statistics progams
Ordinary Least Square Regression								One-Way ANOVA				Pearson Chi-Square Test
Regression coefficients :		Estimates						Contrasts	Plynomial			Data	Frequency
		Covariance matrix						Post-Hoc Multiple comparison	Tukey HSD, Duncan			Analyze	Crosstabs (to produce a frequency table)
		Model fit						Options	Descriptive			Cells	Standardized
		R Square change							Homogeneity of variance test			Statistics	Chi-Square
		Descriptive							Means plot
		Part and partial correlations						Other parameters	Default
Linear Regression Plots:		Y: ZPRED; X: ZRESID; Histogram
Linear Regression save:		Unstandardized including the covariance matrix
Stepping method criteria:		Use probability of F including constant in equation
		Entry: 0.5	Removal: 0.10
Other parameters		Default
Statistical significance of the effects on the response and latency to respond
Effects	Regression Model of the Response
Sex	F = 15.834; df = 3; r2 = 0.839; t = 16.575; P = 0.008
Symbiotic status	F = 15.834; df = 3; r2 = 0.839; t = -2.946; P < 0.0001
Treatment	F = 15.834; df = 3; r2 = 0.839; t = -1.498; P = 0.197
Effects	Regression Model of Latency to respond
Sex	F = 11.834; df = 3; r2 = 0.634; t = 3.204; P = 0.004
Symbiotic status	F = 11.834; df = 3; r2 = 0.634; t = -2.946; P < 0.0001
Treatment	F = 11.834; df = 3; r2 = 0.796; t = 0.216; P < 0.0001
Interaction	F = 16.834; df = 3; r2 = 0.839; t = -1.498; P < 0.0001
